# Supplementary material for: The role of pyroptosis in heart failure and related traditional chinese medicine treatments
Source: Front Pharmacol. 2024 May 28;15:1377359. doi: 10.3389/fphar.2024.1377359 (PMC11168204; doi:10.3389/fphar.2024.1377359)
Supplement: Supplementary file 1 [file Table2.XLSX]

## Sheet: Sheet1
Herbal extracts	Plant	Type of extract	Range tested	Model			Control				Treatment time		Mechanism and effect	Reference
							In vivo		In vitro
					In vivo	In vitro	Control group	Experimental group	Control group	Experimental group	In vivo	In vitro
Puerarin	Pueraria lobata	Isoflavones	400mg/kg/d	The rat model of cardiac fibrosis was established by abdominal aortic coarctation	Male Wistar rats	Rat cardiac fibroblasts	Sham group;TAC group	TAC+puerarin group	Control group; LPS group	LPS+Puerarin group; LPS+Puerarin+PARP-1 group; LPS+Puerarin+PARP-1+siHMGB1 group	10 weeks	LPS:12h; Puerarin:3h; PARP1:4-6h; siHMGB1:4-6h	Down-regulating PARP-1 inhibits the HMGB1-mediated NF-kB proinflammatory pathway, alleviates the inflammatory cascade, and has a protective effect on cardiac fibrosi.	Ni et al.(2022)
			60mg/kg/d	Ligation of the left anterior descending (LAD)establish coronary arterychronic heart failure model	Sprague Dawley rats	Rat myocardial cells	Sham group; CHF model+PBS group	CHF model+puerarin group	PBS control group; siRNA-negative control group; si-PPARα group	Puerarin group; si-PPARα+puerarin group	4 weeks	PBS:12h; Puerarin:12h; siRNA-negative control:72h; si-PPARα:72h	The apoptosis and inflammatory response of CHF rat cardiomyocytes may be inhibited by PPARα pathway.	He et al.(2019)
Resveratrol	Linum usitatissimum, Polygonum cuspidatum, Cassia seed, Mulberry	Polyphenolic compound	320mg/kg/d	C57Bl/6 mice were subjected to either sham or transverse aortic constriction surgery to induce HF	Male C57B1/6 mice		Sham group;TAC-HF group	TAC-HF+Resveratrol group			2 weeks		Decrease the degree of myocardial fibrosis in mice with HF, improve left ventricular diastolic filling properties, and reduce the size of the left ventricle in mice with HF	Sung et al.(2015)
			320mg/kg/d	Classic permanent coronary occlusion without reperfusion was performed to induce myocardial ischemia and myocardial infarction(MI) according to published methods	Male mice (C57BL/6J）	Neonatal rat cardiomyocytes (NRCMs) and cardiac fibroblasts (CFs)	Normal saline(NS) group; MI+NS group;	Resveratrol group; MI+resveratrol group;	Lipopolysaccharide (LPS) group;	LPS+resveratrol group;	3 weeks	LPS:12h; Resveratrol :12h;	Treatment with Resveratrol blocks the accumulation of NF-κB/p65 in the nucleus of the ischemic region, thereby blocking the expression of inflammatory cytokine mRNA. Resveratrol treatment inhibited the NLRP3 inflammatome and associated inflammatory response in different cell types of ischemic heart disease, preventing the further development of ischemic heart disease to heart failure.	Feng H et al.(2020)
			50 mg/kg/d	The rat AMI model was established by the permanent ligation of left anterior descending coronary artery method.	Male Sprague-Dawley rats		Sham group; AMI group;	Sham+resveratrol; AMI+resveratrol;			45 days		Resveratrol can improve cardiac function and left ventricular fibrosis after acute myocardial infarction and reduce the risk of HF by inhibiting TGF-β1/SMAD2 signaling pathway and NLRP3 inflammatome activity.	Jiang J et al.(2021)
			25 mg/kg/d; 50 mg/kg/d;	A thoracotomy was then carried out at the left margin of the sternum in the fourth and third intercostal spaces. The ascending aorta was then entirely separated and exposed before being clamped for about 10 sec implementing a vascular clamp. An injection comprising three thousand 42 μm diameter polyethylene microspheres suspended within physiological saline (0.1 ml) was given into the rat cardiac…	Male Sprague–Dawley (SD) rats		Sham group; CME group;	CME + RES (25 mg/kg); CME + RES (50 mg/kg)			7 days		Resveratrol alleviates CME-induced myocardial pyrodeath by inhibiting TLR4/MyD88/NF-κB signaling pathway.	Luo C et al.(2023)
Triptolide	Thunder god vine	Diterpenoid ingredient	10μg/kg; 30μg/kg; 100μg/kg;	Isoproterenol-Induced Cardiac Fibrosis in Mice	Adult male C57 mice	Mouse cardiac fibroblasts (CFs)	Control group; No TP+Iso group;	TP(100μg/kg) group; ISO+TP(10μg/kg) group; ISO+TP(30μg/kg) group; ISO+TP(100μg/kg) group;	Wildtype CFs medium; NLRP3-knoclcont CFs medium; Flag-NLRP3 CFs medium;	Wildtype CFs+AngII; Wildtype CFs+TP; Wildtype CFs+AngII+TP; NLRP3-knoclcont CFs +AngII; NLRP3-knoclcont CFs +TP; NLRP3-knoclcont CFs +AngII+TP; Flag-NLRP3 CFs+AngII; Flag-NLRP3 CFs +TP; Flag-NLRP3 CFs +AngII+TP;	14 days	AngII:24h; TP:24h;	Inhibiting the assembly of the NLRP3 inflammasome inhibits activation of the NLRP3 inflammasome by AngII and the subsequent release of inflammatory factors IL-1β and IL-18, blocking activation of the MAPK-TGFβ1-Smad signaling pathway and inhibiting the production of collagen in cardiac fibroblasts	Pan et al.(2019)
			200 μg/kg/d	Iso-induced myocardial fibrosis in rats	Adult male Sprague–Dawley (SD) rats		Sham group ; MF group;	Dimethyl sulfoxide (DMSO) group; TPL group;			7 days		Triptolide inhibits the activation of the NLRP3 inflammasome by inhibiting the NF-κB/NLRP3 pathway. Triptolide can down-regulate the inflammatory level of myocardial fibrosis and reduce the mRNA expression of inflammatory factors IL-1β, TNF-α, IL-18, MCP-1 and VCAM-1, thereby improving the degree of myocardial fibrosis and protecting cardiac function.	Shen J. et al.(2021)
Ginsenoside Rg1	Ginseng	Triterpenoid saponins	50 mg/kg/d	Mice myocardial fibrosis model was constructed by ISO	Adult male C57BL/6 mice	Primary cardiac fibroblasts from neonatal C57BL/6 mice	Control group; ISO group;	Ginsenoside Rg1 treatment group	Control group; LPS Model group;	Ginsenoside Rg1 intervention group; NLRP3 inhibitor(MCC950) group;	14 days	LPS:6h; Ginsenoside Rg1:7h; MCC950:7h;	It downregulates NLRP 3/Caspase-1 signaling pathway, inhibits CF pyroptosis, and reduces CF activation and Co l-I synthesis	Kan Chenjing. et al.(2022)
			35mg/kg/d; 70mg/kg/d;	HF was induced by abdominal aortic coarctation	Male Sprague-Dawley rats		Sham group; heart failure group;	Low dose of ginsenoside Rb1 group; high dose of ginsenoside Rb1 group; Losartan group;			8 weeks		GRg1 can attenuate myocardial fibrosis in rats with HF by regulating fibrosis-associated proteins such as AngII, ACE, AT1, osteopontin, and collagen type I.. It can inhibit the TGFβ1-Smad signaling pathway to attenuate myocardial fibrosis in rats with HF.	Zheng et al.(2017)
Dihydromyricetin	Ampelopsis glandulosa Momiy	Flavonoids	100mg/kg/d; 200mg/kg/d;	Dox-induced cardiomyopathy in rats	Sprague‒Dawley rats	H9C2 cells	Control group; DOX group;	DOX+DHM-100 group; DOX+DHM-200 group;	Control group; DOX group;	DHM group; DOX+DHM group;	6 weeks	24h	DHM inhibited DOX-induced activation of the NLRP3 inflammasome by activating the SIRT1 pathway,and suppressing DOX-induced increases in IL-1β and IL-18 in plasma, which alleviated cardiomyocyte apoptosis and left ventricular dysfunction in rats induced by DOX.	Sun Zhenzhu. et al.(2020)
Colchicine	The bulb of Colchicum autumnale	Alkaloid	0.1 mg/kg/d	The Dahl/SS rats were fed with a high salt feed (8% NaCl) for 6 weeks to generate the diastolic dysfunction model, which subsequently progressed to HFpEF.	Male Dahl salt-sensitive rats		High salt diet group; low salt diet group;	High salt + colchicine group;			11 weeks		Colchicine inhibits the activation of NLRP3 inflammasome and NF-κB pathway, alleviates associated inflammatory response and cell pyrodeath, and improves cardiac function in HFpEF rat models.	Song Shen.et al.(2022)
			0.4 mg/kg/d	To establish chronic dilated cardiomyopathy model(DCM), mice were administered intraperitoneally with 5 mg/kg doxorubicin weekly for consecutive 4 weeks at a cumulative dose of 20 mg/kg.	C57BL/6 male mice	Primary neutrophils were collected from 4‐week‐old mice bone marrow	Control group; DCM group;	DCM+Colchicine group;	Control group; Doxorubicin+Nig group;	Doxorubicin+Nig+Colchicine; Doxorubicin+Nig+Colchicine+AGK2;	4 weeks	4 h	Colchicine promoted the deacetylation of NLRP3 by enhancing the expression of SIRT2, and interfered with the assembly of NLRP3 inflammasome in damaged myocardium, thus alleviating the further deterioration of the contraindicated heart.	Sun X.et al.(2022)
			0.1 mg/kg/d	MI was induced by permanent occlusion of the left anterior descending coronary artery.	Male C57BL/6J mice		Sham-Vehicle; MI-Vehicle;	Sham-Colchicine; MI-Colchicine;			4 weeks		Colchicine inhibited the mRNA expression of NLRP3 components and decreased the M1 inflammatory cytokines in the infarct area after myocardial infarction. This may be the key mechanism by which Colchicine alleviates poor ventricular remodeling and ventricular dysfunction during chronic myocardial infarction, and improves HF after myocardial infarction.	Koichiro Fujisue.et al.(2017)
Tanshinone IIA	The rhizome of Salvia miltiorrhiza	lipophilic diterpenes	1.5mg/kg/d	A rat model of heart failure (HF) induced by acute myocardial infarction (AMI) was established via ligation of the left anterior descending coronary artery.	Male Sprague-Dawley (SD) rats	H9C2 cells	Shan group; Model group;	Tanshinone ⅡA group; Captopril group;	Control group;	Hypoxia/Reoxygenation (H/R) group; Tanshinone IIA group;	8 weeks	24h	Tanshinone IIA can down-regulate the expression of TLR4 and NF-κB in HF rat cardiomyocytes induced by acute myocardial infarction, and inhibit the nuclear translocation of NF-κB p65.	Chai R.et al.(2023)
			10 mg/kg/d; 20 mg/kg/d;	The rat CME model:The ascending aorta was separated, followed by clamping for 10 sec using a vascular clamp after a left lateral thoracotomy was completed via the 3rd and 4th intercostal gaps. In addition, 3,000 polyethylene microspheres with a diameter of 42 μm (Biosphere Medical Inc., Rockland, MA, USA) were suspended in 0.1 ml of normal saline, followed by rapidly introducing into the left ven…	Male Sprague-Dawley (SD) rats		Sham group; The CME group;	The CME + low-dose Tan IIA group; The CME + high-dose Tan IIA group;			1 week		Tanshinone IIA can reduce myocardial pyrodeath by inhibiting the TLR4/MyD88/NF-κB/NLRP3 pathway.	Li H.et al.(2022)
