# Supplementary material for: The role of pyroptosis in heart failure and related traditional chinese medicine treatments
Source: Front Pharmacol. 2024 May 28;15:1377359. doi: 10.3389/fphar.2024.1377359 (PMC11168204; doi:10.3389/fphar.2024.1377359)
Supplement: Supplementary file 2 [file DataSheet1.ZIP]

Archive with 33 entries (32 files):
- 修改需要添加的附件/
- 修改需要添加的附件/ConPhyMP-checklists-table-1--Sun X.2022.pdf
- 修改需要添加的附件/ConPhyMP-checklists-table-1-Chai R.2023.pdf
- 修改需要添加的附件/ConPhyMP-checklists-table-1-Feng H.2020.pdf
- 修改需要添加的附件/ConPhyMP-checklists-table-1-Guan.2023.pdf
- 修改需要添加的附件/ConPhyMP-checklists-table-1-He.2019.pdf
- 修改需要添加的附件/ConPhyMP-checklists-table-1-Jiang J.2021.pdf
- 修改需要添加的附件/ConPhyMP-checklists-table-1-Kan.2023.pdf
- 修改需要添加的附件/ConPhyMP-checklists-table-1-Koichiro Fujisue.2017.pdf
- 修改需要添加的附件/ConPhyMP-checklists-table-1-Li H.2022.pdf
- 修改需要添加的附件/ConPhyMP-checklists-table-1-Luo C.2023.pdf
- 修改需要添加的附件/ConPhyMP-checklists-table-1-Ni.2022.pdf
- 修改需要添加的附件/ConPhyMP-checklists-table-1-Pan.2019.pdf
- 修改需要添加的附件/ConPhyMP-checklists-table-1-Shen J.2021.pdf
- 修改需要添加的附件/ConPhyMP-checklists-table-1-Song shen.2022.pdf
- 修改需要添加的附件/ConPhyMP-checklists-table-1-Sun.2020.pdf
- 修改需要添加的附件/ConPhyMP-checklists-table-1-Zheng.2017.pdf
- 修改需要添加的附件/ConPhyMP-checklists-table-2a-Chai R.2023.pdf
- 修改需要添加的附件/ConPhyMP-checklists-table-2a-Feng H.2020.pdf
- 修改需要添加的附件/ConPhyMP-checklists-table-2a-Guan.2023.pdf
- 修改需要添加的附件/ConPhyMP-checklists-table-2a-He.2019.pdf
- 修改需要添加的附件/ConPhyMP-checklists-table-2a-Jiang J.2021.pdf
- 修改需要添加的附件/ConPhyMP-checklists-table-2a-Kan.2023.pdf
- 修改需要添加的附件/ConPhyMP-checklists-table-2a-Koichiro Fujisue.2017.pdf
- 修改需要添加的附件/ConPhyMP-checklists-table-2a-Li H.2022.pdf
- 修改需要添加的附件/ConPhyMP-checklists-table-2a-Luo C.2023.pdf
- 修改需要添加的附件/ConPhyMP-checklists-table-2a-Ni.2022.pdf
- 修改需要添加的附件/ConPhyMP-checklists-table-2a-Pan.2019.pdf
- 修改需要添加的附件/ConPhyMP-checklists-table-2a-Shen J.2021.pdf
- 修改需要添加的附件/ConPhyMP-checklists-table-2a-Song shen.2022.pdf
- 修改需要添加的附件/ConPhyMP-checklists-table-2a-Sun X.2022.pdf
- 修改需要添加的附件/ConPhyMP-checklists-table-2a-Sun.2020.pdf
- 修改需要添加的附件/ConPhyMP-checklists-table-2a-Zheng.2017.pdf
