# Supplementary material for: The role of pyroptosis in heart failure and related traditional chinese medicine treatments
Source: Front Pharmacol. 2024 May 28;15:1377359. doi: 10.3389/fphar.2024.1377359 (PMC11168204; doi:10.3389/fphar.2024.1377359)
Supplement: Supplementary file 3 [file Table1.XLSX]

## Sheet: Sheet1
Traditional Chinese medicine preparations	Component	Range tested	Model		Control		Treatment time	Mechanism and effect	Reference
					Control group	Experimental group
Shenfu injection	Red ginseng, attached piece extract.	6.0 mL/kg/d	Sprague‒Dawley rats	The rat model of heart failure was prepared by subcutaneous multi-point injection of isoproterenol.	Blank group； Model set；	Shenfu injection group； MCC950 group;	15 days	The expression levels of NLRP3, caspase-1, IL-1β, IL-18 and GSDMD were decreased. Inhibition of NLRP3 inflammasome activation.	Fan Xingyu. et al.(2023)
Shenkui Tongmai granules	Radix astragali preparata, Cassia twig, Ganoderma lucidum, Epimedium, Salvia miltiorrhiza, Abelmoschus manihot, Poria cocos, Pericarpium citri reticulatae.	0.72 g/kg/d; 1.44 g/kg/d; 2.88 g/kg/d;	Sprague‒Dawley rats	CHF rat model was prepared by epigrenal abdominal aortic coarctation.	Sham group; Model set;	Shenkui Tongmai granules low dose group; Shenkui Tongmai granules medium dose group; Shenkui Tongmai granules high dose group; Benazepril Group;	4 weeks	Inhibiting the expression of TLR4 and NF-κB, inhibiting the production of caspase-1 and IL-1β precursor, and inhibiting the activation of caspase-1 and IL-1β.	Yan Shihai. et al.(2019)
Shengui-yixin soup	Astragalus, Radix pseudorrhoeae, Glycyrrhiza, Cassia twig, Salvia miltiorrhiza, Lepidium seed, Rhizoma alismatis, Safflower, Eupatorium, Pericarpium citri reticulatae.	After soaking in water for 1 h, water decocting twice to extract a total of 300 m L juice, divided into two times in the morning and evening	Patients with Heart Failure	All of them met the relevant diagnostic criteria of the Revised Draft Guidelines for the Diagnosis and Treatment of Acute and Chronic heart Failure in Chinese Adults in 2013.	Control group:Western medicine standard anti-heart failure drug treatment+Qiliqiangxin capsule;	Treatment group:Western medicine standard anti-heart failure drug treatment+Shengui-yixin soup;	4 weeks	It directly inhibited the protein expression of TLR4 in monocytes, inhibited the activation of NF-κB, blocked the phosphorylation of NF-κB and release into the nucleus, and regulated the transcription of inflammatory factors NF-α, IL-6, IL-1β.	Feng Qingtao. et al.(2017)
Xinkang granule	Astragalus, Ginseng, Rattletop, Bupleurum, Platycodon grandiflorum, Poria cocos, Pericarpium citri reticulatae, Atractylodes macrocephala, Coix seed, Almond, Monkshood, Cassia twig, ginger peel, Pericarpium arecae.	0.5 g/kg/d	Sprague‒Dawley rats	Chronic heart failure model was prepared by intraperitoneal injection of Adr according to kg body weight.	Normal group; Model set;	Xinkang granules group; Valsartan Group;	4 weeks	It can inhibit the mRNA expression of NLRP3, Caspase-1 and GSDMD in the classic pyroptosis pathway l, and inhibit the protein expression of NLRP3, Caspase-1 and GSDMD-N.	Guo Bing. et al.(2023)
Fu Xin Tang	Aconite, Descurainia descuraini, Rhizoma alismatis, Xianling spleen, Angelica sinensis, Phellodendron Huangbai.	3.80mg/d; 7.58mg/d; 15.16mg/d;	Wistar rats	Chronic heart failure model was prepared by intraperitoneal injection of Adr according to kg body weight.	Western medicine group; Blank group;	Fuxin decoction low; Medium and high dose group;	2 weeks	It can inhibit the DAG/PKC/ERK/NF-κB signaling pathway and affect the activation and translocation of NF-κB, thereby inhibiting the expression of downstream inflammatory factors and the occurrence of pyroptosis.	Duan Jiajun.(2017)
